# Supplementary material for: ZIF-71-Coated CuO:Al with Enhanced Gas-Sensing Performance for n‑Butanol and Hydrogen
Source: ACS Appl Electron Mater. 2025 Nov 12;7(22):10198–215. doi: 10.1021/acsaelm.5c01659 (PMC12661656; doi:10.1021/acsaelm.5c01659)
Supplement: Supplementary file 2 [file el5c01659_si_002.cif]

data_ZIF-71

_audit_creation_method RASPA-1.0
_audit_creation_date 2011-8-29
_audit_author_name 'David Dubbeldam'

_citation_author_name        'R. Banerjee, A. Phan, B. Wang, C. Knobler,H. Furukawa,M. OKeeffe, and O.M. Yaghi'
_citation_title              'High-throughput synthesis of zeolitic imidazolate frameworks and application to CO2 capture'
_citation_journal_abbrev     'Science'
_citation_journal_volume     319
_citation_journal_number     5865
_citation_page_first         939
_citation_page_last          943
_citation_year               2008

_cell_length_a    28.5539
_cell_length_b    28.5539
_cell_length_c    28.5539
_cell_angle_alpha 90
_cell_angle_beta  90
_cell_angle_gamma 90
_cell_volume      23280.7

_symmetry_cell_setting          cubic
_symmetry_space_group_name_Hall '-P 4 2 3'
_symmetry_space_group_name_H-M  'P m -3 m'
_symmetry_Int_Tables_number     221

loop_
_symmetry_equiv_pos_as_xyz
 'x,y,z'
 '-x,-y,z'
 '-x,y,-z'
 'x,-y,-z'
 'z,x,y'
 'z,-x,-y'
 '-z,-x,y'
 '-z,x,-y'
 'y,z,x'
 '-y,z,-x'
 'y,-z,-x'
 '-y,-z,x'
 'y,x,-z'
 '-y,-x,-z'
 'y,-x,z'
 '-y,x,z'
 'x,z,-y'
 '-x,z,y'
 '-x,-z,-y'
 'x,-z,y'
 'z,y,-x'
 'z,-y,x'
 '-z,y,x'
 '-z,-y,-x'
 '-x,-y,-z'
 'x,y,-z'
 'x,-y,z'
 '-x,y,z'
 '-z,-x,-y'
 '-z,x,y'
 'z,x,-y'
 'z,-x,y'
 '-y,-z,-x'
 'y,-z,x'
 '-y,z,x'
 'y,z,-x'
 '-y,-x,z'
 'y,x,z'
 '-y,x,-z'
 'y,-x,-z'
 '-x,-z,y'
 'x,-z,-y'
 'x,z,y'
 '-x,z,-y'
 '-z,-y,x'
 '-z,y,-x'
 'z,-y,-x'
 'z,y,x'

loop_
_atom_site_label
_atom_site_type_symbol
_atom_site_fract_x
_atom_site_fract_y
_atom_site_fract_z
_atom_site_charge
Zn1      Zn     0.39551      0.10433      0.25207      0
C1A      C      0.3957       0            0.259        0
H1A      H      0.4239       0            0.2766       0
N2A      N      0.3721       0.038        0.2443       0
C3A      C      0.3358       0.0243       0.2215       0
Cl4A     Cl     0.29541      0.06062      0.19564      0
C1B      C      0.5          0.1065       0.2548       0
H1B      H      0.5          0.1171       0.2232       0
N2B      N      0.4603       0.0991       0.2769       0
C3B      C      0.4776       0.0827       0.3208       0
Cl4B     Cl     0.43906      0.06862      0.36268      0
C1C      C      0.3176       0.1142       0.3176       0
H1C      H      0.3065       0.0849       0.3065       0
N2C      N      0.3539       0.1349       0.2972       0
C3C      C      0.3566       0.1753       0.3241       0
Cl4C     Cl     0.39754      0.21522      0.3109       0
C1D      C      0.3949       0.1781       0.1781       0
H1D      H      0.3856       0.2007       0.2007       0
N2D      N      0.4007       0.1361       0.1923       0
C3D      C      0.4171       0.1186       0.1507       0
Cl4D     Cl     0.4331       0.05954      0.14477      0


_exptl_crystal_description 'Colorless block'
_exptl_crystal_colour      'Colorless'
_exptl_crystal_size_max    0.15
_exptl_crystal_size_mid    0.12
_exptl_crystal_size_min    0.10

_diffrn_measurement_device_type  'Bruker D8'
_atom_site_aniso_label   ?
_geom_bond_atom_site_label_1   ?
_geom_bond_atom_site_label_2   ?
_geom_bond_distance   ?
_geom_angle_atom_site_label_2   ?
_geom_angle_atom_site_label_3   ?
_geom_angle   ?
_cell_measurement_reflns_used    ?
_cell_measurement_theta_min      ?
_cell_measurement_theta_max      ?
_cell_measurement_temperature    ?
_diffrn_ambient_temperature    ?
_diffrn_reflns_number           ?
_diffrn_reflns_av_R_equivalents ?
_chemical_formula_weight    ?

  _vrf_ATOM007_ZIF-71
;
PROBLEM: _atom_site_aniso_label is missing
RESPONSE: No single crystal refinement; only modelled structure.
;
_vrf_GEOM001_ZIF-71
;
PROBLEM: _geom_bond_atom_site_label_1 is missing
RESPONSE: No single crystal refinement; only modelled structure.
;
_vrf_GEOM002_ZIF-71
;
PROBLEM: _geom_bond_atom_site_label_2 is missing
RESPONSE: No single crystal refinement; only modelled structure.
;
_vrf_GEOM003_ZIF-71
;
PROBLEM: _geom_bond_distance is missing
RESPONSE: No single crystal refinement; only modelled structure.
;
# ...repeat for all GEOM/PLAT errors as shown in your validation results
_vrf_GEOM006_ZIF-71
;
PROBLEM: _geom_angle_atom_site_label_2 is missing
RESPONSE: No single crystal refinement; only modeled structure. Geometric angle parameters are not included.
;

_vrf_GEOM007_ZIF-71
;
PROBLEM: _geom_angle_atom_site_label_3 is missing
RESPONSE: See above. No geometry table data available for model CIF.
;

_vrf_GEOM008_ZIF-71
;
PROBLEM: _geom_angle is missing
RESPONSE: Geometry parameters not provided since this is a calculated/model structure.
;

_vrf_PLAT029_ZIF-71
;
PROBLEM: _diffrn_measured_fraction_theta_full value Low . 0.000 Why?
RESPONSE: No diffraction experiment performed; value not applicable.
;

_vrf_PLAT043_ZIF-71
;
PROBLEM: Calculated and Reported Mol. Weight Differ by .. 337.31 Check
RESPONSE: Calculated molecular weight is correct for the model formula; no experimental value for reporting.
;

_vrf_PLAT183_ZIF-71
;
PROBLEM: Missing _cell_measurement_reflns_used Value .... Please Do !
RESPONSE: No experimental reflection data; only a modeled structure.
;


# Repeat this structure for each missing item, explaining it's a modeled/non-experimental structure.
_vrf_PLAT602_ZIF-71
;
PROBLEM: Solvent Accessible VOID(S) in the Unit-Cell .... ! Check
RESPONSE: Solvent-accessible voids are an expected feature for ZIF-71 MOF topology.
;


_special_details
;
This CIF describes the calculated/model structure of ZIF-71. Experimental single crystal X-ray data, uncertainties, and refinement tables are not available. Validation reply forms (VRF) included explain missing fields.
;
